# Supplementary material for: Automated Sample Preparation and Data Collection Workflow for High-Throughput In Vitro Metabolomics
Source: Metabolites. 2022 Jan 8;12(1):52. doi: 10.3390/metabo12010052 (PMC8778710; doi:10.3390/metabo12010052)
Supplement: Supplementary file 1 [file metabolites-12-00052-s001.zip]

Archive with 2 entries (2 files):
- 2_SI_AutomatedSamplePrepforMet-proofs-JMM.pdf
- 3_SI_Tables_Annotations-proofs-JMM.xlsx
